# Supplementary material for: Analyses using multiple imputation need to consider missing data in auxiliary variables
Source: Am J Epidemiol. 2024 Aug 27;194(6):1756–63. doi: 10.1093/aje/kwae306 (PMC12133271; doi:10.1093/aje/kwae306)
Supplement: Web_Material_kwae306 [file web_material_kwae306.zip]

Archive with 1 entries (1 files):
- Accepted_TECHNICAL_REVIEW_AJE-Supplementary materials.docx
